# Supplementary material for: Theranostic Potential of a New 64Cu-Labeled NOTA-R954 Peptide Conjugate for Kinin B1R Expressing Prostate Cancer
Source: Pharmaceutics. 2025 Sep 18;17(9):1215. doi: 10.3390/pharmaceutics17091215 (PMC12473165; doi:10.3390/pharmaceutics17091215)
Supplement: Supplementary file 1 [file pharmaceutics-17-01215-s001.zip]

Archive with 1 entries (1 files):
- pharmaceutics-3829769-supplementary.pdf
